# Supplementary material for: Effect of High Hydrostatic Pressure on the Metabolite Profile of Striped Prawn (Melicertus kerathurus) during Chilled Storage
Source: Foods. 2022 Nov 17;11(22):3677. doi: 10.3390/foods11223677 (PMC9689486; doi:10.3390/foods11223677)
Supplement: Supplementary file 1 [file foods-11-03677-s001.zip]

Archive with 1 entries (1 files):
- foods-2003711-supplementary.pdf
